# Supplementary material for: A bacterial type III effector hijacks plant ubiquitin proteases to evade degradation
Source: PLoS Pathog. 2025 Jan 22;21(1):e1012882. doi: 10.1371/journal.ppat.1012882 (PMC11771917; doi:10.1371/journal.ppat.1012882)
Supplement: S1 Table — Matrix showing the percentage of identity between NbUCH proteins identified in this work, together with all the other proteins annotated as UCH in the N. benthamiana proteome, showing at least 50% identity when compared with NbUCH05, NbUCH12, and NbUCH15. The matrix includes also the proteins encoded by the closest Arabidopsis orthologs, namely AtUBP12 and AtUBP13. Empty rows correspond to comparisons without a significant identity value. (XLSX) [file ppat.1012882.s008.xlsx]

## Sheet: Matrix UTH
	Niben101Scf01177g04007.1	Niben101Scf01177g04029.1	Niben101Scf01834g00002.1	Niben101Scf19148g00006.1	Niben101Scf16665g00004.1	Niben101Scf09854g02013.1	Niben101Scf01834g00011.1	Niben101Scf00207g05008.1	NbUCH15	AtUBP13	AtUBP12	Niben101Scf10920g01028.1	Niben101Scf12589g00003.1	Niben101Scf19148g00005.1	Niben101Ctg11831g00003.1	NbUCH05	NbUCH12	Niben101Scf04738g04004.1
Niben101Scf01177g04007.1	100	88.65	9.86		13.04	12.7	9.62	72.12	72.6	64.2	65.91	77.68	77.05			58.56	64.12	64.41
Niben101Scf01177g04029.1	88.65	100	15.04		18.49	19.47	17.65	65.68	64.46	57.39	58.27	68.5	68.3			51.68	57.35	57.6
Niben101Scf01834g00002.1	9.86	15.04	100		66.28	73.93	77.71	52.92	55.83	50.35	55.87	55.48	56.54			66.78	63.96	63.6
Niben101Scf19148g00006.1				100					80	56.41	54.43	73.01	66.42	8.51		58.97	55.13
Niben101Scf16665g00004.1	13.04	18.49	66.28		100	72.79	73.37	55.71	47.24	42.73	44.3	47.91	46.43	19.09	18.75	56.28	51.79	56.56
Niben101Scf09854g02013.1	12.7	19.47	73.93		72.79	100	90.95	63.46	64.69	60.35	64.79	65.73	66.43			75.52	72.73	72.73
Niben101Scf01834g00011.1	9.62	17.65	77.71		73.37	90.95	100	63.01	64.82	61.11	65.99	66.33	66.83			78.39	74.87	75.38
Niben101Scf00207g05008.1	72.12	65.68	52.92		55.71	63.46	63.01	100	95.54	77.97	80.38	89.9	89.52			73.58	77.15	77.15
NbUCH15	72.6	64.46	55.83	80	47.24	64.69	64.82	95.54	100	81.55	82.69	91.85	92.8	92.44	94.41	78.03	81.67	81.43
AtUBP13	64.2	57.39	50.35	56.41	42.73	60.35	61.11	77.97	81.55	100	91.34	81.02	81.97	86.42	92.05	76.92	81.56	78.59
AtUBP12	65.91	58.27	55.87	54.43	44.3	64.79	65.99	80.38	82.69	91.34	100	82.89	83.73	87.96	92.61	79.18	83.38	80.5
Niben101Scf10920g01028.1	77.68	68.5	55.48	73.01	47.91	65.73	66.33	89.9	91.85	81.02	82.89	100	97.93	92.9	96.02	80.28	81.96	79.19
Niben101Scf12589g00003.1	77.05	68.3	56.54	66.42	46.43	66.43	66.83	89.52	92.8	81.97	83.73	97.93	100	92.59	96.02	78.99	82.81	80.69
Niben101Scf19148g00005.1				8.51	19.09				92.44	86.42	87.96	92.9	92.59	100	96.59	85.94	87.35	71.15
Niben101Ctg11831g00003.1					18.75				94.41	92.05	92.61	96.02	96.02	96.59	100	89.09	92.05	9.52
NbUCH05	58.56	51.68	66.78	58.97	56.28	75.52	78.39	73.58	78.03	76.92	79.18	80.28	78.99	85.94	89.09	100	87.58	83.45
NbUCH12	64.12	57.35	63.96	55.13	51.79	72.73	74.87	77.15	81.67	81.56	83.38	81.96	82.81	87.35	92.05	87.58	100	96.15
Niben101Scf04738g04004.1	64.41	57.6	63.6		56.56	72.73	75.38	77.15	81.43	78.59	80.5	79.19	80.69	71.15	9.52	83.45	96.15	100
Table S1. Matrix showing the percentage of identity between UCH proteins in N. benthamiana Matrix showing the percentage of identity between NbUCH proteins identified in this work, together with all the other proteins annotated as UCH in the N. benthamiana proteome, showing at least 50% identity when compared with NbUCH05, NbUCH12, and NbUCH15. The matrix includes also the proteins encoded by the…
