# Supplementary material for: A bacterial type III effector hijacks plant ubiquitin proteases to evade degradation
Source: PLoS Pathog. 2025 Jan 22;21(1):e1012882. doi: 10.1371/journal.ppat.1012882 (PMC11771917; doi:10.1371/journal.ppat.1012882)
Supplement: S1 Dataset — (XLSX) [file ppat.1012882.s010.xlsx]

## Sheet: Figure 1C
Relative protein accumulation (relative to each replicate)						mean		std deviation		SEM
RipE1	1	1	1	1		1		0		0
3A	0.73988	1.12304	0.135971	0.748109		0.686749		0.408367		0.204184
5A	0.354463	0.282703	0.006358	0.301153		0.236169		0.1562		0.0780998

## Sheet: Figure 1D
Relative RipE1 gene expression											mean		std deviation		SEM
GFP	0.00223	0.00314	0.00423	0.00303	0.01024	0.00729	0.00086	0.00234	0.00111		0.00383		0.0030687		0.0010229
RipE1	0.27543	0.07598	0.0342	0.04372	0.01166	0.0091	0.2385	0.30738	0.35438		0.150039		0.141103		0.0470342
3A	0.14899	0.13485	0.0903	0.11429	0.09425	0.0104	0.33373	0.30461	0.23004		0.162384		0.106274		0.0354246
5A	0.24484	0.12212	0.10521	0.07856	0.14979	0.01055	0.25668	0.24038	0.06417		0.141367		0.0884401		0.02948

## Sheet: Figure 1F
Relative protein accumulation (relative to each replicate)						mean		std deviation		SEM
RipE1	1	1	1	1		1		0		0
5D	1.39	1.18	0.88	1.66		1.2775		0.329886		0.164943
5A	0.46	0.3	0.22	0.58		0.39		0.161245		0.0806226

## Sheet: Figure 1G
Relative RipE1 gene expression						mean		std deviation		SEM
GFP	0.00014	8e-05	5e-05	0.00256		0.0007075		0.00123557		0.000617783
RipE1	0.31571	0.25045	0.23165	0.1821		0.244978		0.0552698		0.0276349
5D	0.23493	0.32864	0.22852	0.24112		0.258302		0.047173		0.0235865
5A	0.35247	0.21639	0.30606	0.41329		0.322053		0.0830057		0.0415028

## Sheet: Figure 1I
Relative ubiquitination level					mean		std deviation		SEM
GFP	0.654898	2.10941	0.235689		1		0.983378		0.567754
RipE1	2.69544	3.18331	1.84581		2.57485		0.676855		0.390783
3A	3.03995	5.9707	2.3992		3.80329		1.90418		1.09938
5A	11.9155	17.6125	7.90304		12.477		4.87904		2.81692

## Sheet: Figure 2C
GFP fluorescence lifetime τ (ns)																																			mean		std deviation		SEM
RFP	2.66	2.62	2.56	2.55	2.64	2.6	2.6	2.7	2.56	2.54	2.61	2.64	2.59	2.58	2.59	2.57	2.6	2.55	2.56	2.54	2.51	2.52	2.55	2.6	2.51	2.53	2.59	2.64	2.73	2.69	2.62	2.7	2.57		2.59455		0.0566839		0.00986741
RipE1 -RFP	2.54	2.59	2.66	2.54	2.55	2.56	2.57	2.68	2.58	2.51	2.57	2.57	2.52	2.54	2.56	2.56	2.55	2.48	2.54	2.51	2.46	2.58	2.51	2.54	2.49	2.49	2.5	2.55	2.59	2.59	2.59	2.59	2.59		2.55303		0.0469364		0.00817059

## Sheet: Figure 3B
		Ion leakage assay
				0	13	17	24	36	40	68	hpi
		Mean	EV-UCH05	3.501	6.03467	7.016	8.34433	9.96133	10.9667	14.51
			RNAi-UCH05	4.46033	12.9273	16.9733	21.4033	52.85	55.5667	66.3433
			EV-UCH12	3.18	7.626	8.299	9.31133	12.13	13.5967	17.54
			RNAi-UCH12	2.75467	7.39833	9.85167	9.501	26.4967	31.9	50.1833
			EV-UCH15	2.92867	6.38567	7.46433	8.609	10.0677	10.8397	15.2
			RNAi-UCH15	4.188	16.2933	29.0433	37.54	58.7133	62.0833	78.4033
				0	13	17	24	36	40	68	hpi
		SE	EV-UCH05	0.276905	0.101925	0.237254	0.298539	0.348761	0.266604	0.977974
			RNAi-UCH05	0.211983	1.73341	3.01114	3.76101	24.114	22.6628	19.6242
			EV-UCH12	0.681685	1.41908	1.16944	0.845825	1.01504	1.03822	3.42355
			RNAi-UCH12	0.442354	0.889171	0.979286	1.31074	0.792556	1.15993	7.36916

## Sheet: Figure 3C
	Relative Expression of NbPR1
	NbPR1		Mean	SE
		EV-UCH05	0.0203032	0.000472821
		RNAi-UCH05	0.059093	0.0118902
		EV-UCH12	0.0308207	0.00583573
		RNAi-UCH12	0.142632	0.0304117
		EV-UCH15	0.0203776	0.00150888
		RNAi-UCH15	0.0955053	0.0178935

## Sheet: Figure 3D
	Ralsotonia growth after silenicng UCH15
				Replicate1						replicate2						replicate 3
	RNAi-EV	7.50045	7.45885	7.65677	7.36924	8.04431	7.84567	7.68899	7.66901	7.75891	7.08814	7.00769	7.77983	7.60206	7.52016	7.35265	7.1486	7.53148	7.32847
	RNAi-UCH15	7.3098	7.07013	7.1707	7.08648	7.03892	7.32409	7.03219	6.90934	7.17442	6.49372	6.80562	7.05552	7.09513	7.39987	7.11788	7.2288	7.30519	6.79588
	Mean of RNAi-EV	7.52
	Mean of RNAi-UCH15	7.079

## Sheet: Figure 4C
	Relative expression of NbPR1
	Mean	TRV2-EV	TRV2-NbPtr1
	EV-UCH05	0.00888913	0.015538
	RNAi-UCH05	0.0244614	0.0644723
	EV-UCH12	0.0169331	0.00509397
	RNAi-UCH12	0.0199712	0.058358
	EV-UCH15	0.00317919	0.0202957
	RNAi-UCH15	0.0137883	0.0777654
	SE	TRV2-EV	TRV2-NbPtr1
	EV-UCH05	0.00188952	0.0130193
	RNAi-UCH05	0.0116636	0.0446776
	EV-UCH12	0.012898	0.00219855
	RNAi-UCH12	0.0131194	0.014419
	EV-UCH15	0.00122849	0.0147176
	RNAi-UCH15	0.00339508	0.0624005

[truncated: 15 more sheets: Figure 5B, Figure 5D , Figure 6B, Figure 6D, Figure 7C, Figure 7E, Figure S2B, Figure S2C, Figure S3, Figure S4A, Figure S4B, Figure S5, Figure S6B, Figure S6C, Sheet10]
